# Supplementary material for: Intelligent deep learning architecture for precision vegetable disease detection advancing agricultural new quality productive forces
Source: Front Plant Sci. 2025 Aug 13;16:1611865. doi: 10.3389/fpls.2025.1611865 (PMC12380761; doi:10.3389/fpls.2025.1611865)
Supplement: Supplementary file 1 [file Table1.xlsx]

## Sheet: Sheet2
	Table 1 Sample Counts of Vegetable Disease Types
	No.	Disease Type	Number of Images				Symbol	Definition	Value/Range	Source
	A1	Tomato health	700				C1​	Input channels of ADEConv	C1​=64	Backbone network configuration
	A2	Tomato gray mold	700				C2​	Output channels of ADEConv	C2​=128	Eq. (4)
	A3	Tomato gray leaf spot	700				H,W	Height/Width of input feature maps	H=W=640	Image resolution setting
	A4	Tomato black spot	700				σ	Gaussian noise intensity	[0.1,0.3]	Noise robustness experiments
	A5	Tomato late blight	700				α	Learning rate decay factor	α=0.95	Training hyperparameters
	B1	Cucumber health	700				r	Channel reduction ratio in AAFS	r=4	Eq. (5)
	B2	Cucumber target spot	700
	B3	Cucumber powdery mildew	700				Note: Variables not listed here are either derived from the above (e.g., C3=2C2C3​=2C2​) or explicitly defined in their respective equations."
	B4	Cucumber angular spot	700
	B5	Cucumber downy mildew	700
	C1	Pepper health	700
	C2	Pepper leaf spot	700
	C3	Pepper powdery mildew	700
	C4	Pepper black spot	700
	C5	Pepper early blight	700
	Total		10500
	Table 3: Ablation Study Results
	Group	ADEConv	MFLayer	IDFNet	mAP (%)	Parameters (M)	FLOPs (G)	Time (ms)
	1	No	No	No	89.2	2.2	6.5	15.6
	2	Yes	No	No	94.3	3.6	9.5	16.1
	3	No	Yes	No	93.2	2.8	15.1	18.2
	4	No	No	Yes	94.3	2.7	8.3	15.9
	5	Yes	Yes	No	94.5	3.8	16.7	20.1
	6	Yes	No	Yes	94.2	4.2	10.3	17.6
	7	No	Yes	Yes	94	3.4	12.9	17.9
	8	Yes	Yes	Yes	95.6	3.8	14.7	18.6
	Table 4: Performance Comparison with State-of-the-Art Models
	Model	mAP (%)	Parameters (M)	FLOPs (G)	Inference Time (ms/frame)
	Faster-RCNN	89.6	63.2	370	114.8
	SSD	94.2	12.3	63.2	22.2
	YOLOv3	77.8	61.8	43.2	18.9
	YOLOv5s	93.9	9.1	23.8	17.2
	YOLOv8s	92.5	11.2	28.5	19.1
	YOLOv10n	89.2	2.2	6.5	15.6
	YOLOv10s	94.5	7.2	21.4	24.8
	YOLOv11n	91.7	2.5	6.3	15.6
	YOLOv11s	94	9.4	21.3	21.8
	YOLO-vegetable (Ours)	95.6	3.8	14.7	18.6
	Table 5: Generalization Experiment Results
	Model	Precision (%)	Recall (%)	mAP@0.5 (%)
	Baseline	86.5	84.2	85.4
	YOLO-vegetable (Ours)	94.8	93.6	94.2
	Disease Type	Value	TPR	FPR
	Tomato health	0.9	0.954	0.011
	Tomato health	0.75	0.968	0.019
	Tomato health	0.6	0.976	0.028
	Tomato health	0.45	0.983	0.039
	Tomato health	0.3	0.991	0.054
	Tomato gray mold	0.9	0.948	0.014
	Tomato gray mold	0.75	0.959	0.025
	Tomato gray mold	0.6	0.97	0.037
	Tomato gray mold	0.45	0.98	0.049
	Tomato gray mold	0.3	0.988	0.063
	Tomato gray leaf spot	0.9	0.939	0.016
	Tomato gray leaf spot	0.75	0.95	0.028
	Tomato gray leaf spot	0.6	0.963	0.041
	Tomato gray leaf spot	0.45	0.975	0.055
	Tomato gray leaf spot	0.3	0.986	0.072
	Tomato black spot	0.9	0.947	0.013
	Tomato black spot	0.75	0.961	0.023
	Tomato black spot	0.6	0.972	0.034
	Tomato black spot	0.45	0.982	0.045
	Tomato black spot	0.3	0.989	0.059
	Tomato late blight	0.9	0.951	0.012
	Tomato late blight	0.75	0.964	0.022
	Tomato late blight	0.6	0.974	0.032
	Tomato late blight	0.45	0.983	0.042
	Tomato late blight	0.3	0.99	0.055
	Cucumber health	0.9	0.963	0.009
	Cucumber health	0.75	0.975	0.016
	Cucumber health	0.6	0.983	0.025
	Cucumber health	0.45	0.989	0.035
	Cucumber health	0.3	0.994	0.048
	Cucumber target spot	0.9	0.946	0.014
	Cucumber target spot	0.75	0.958	0.026
	Cucumber target spot	0.6	0.969	0.038
	Cucumber target spot	0.45	0.979	0.051
	Cucumber target spot	0.3	0.988	0.066
	Cucumber powdery mildew	0.9	0.939	0.016
	Cucumber powdery mildew	0.75	0.952	0.029
	Cucumber powdery mildew	0.6	0.964	0.042
	Cucumber powdery mildew	0.45	0.976	0.056
	Cucumber powdery mildew	0.3	0.985	0.071
	Cucumber angular spot	0.9	0.948	0.013
	Cucumber angular spot	0.75	0.96	0.024
	Cucumber angular spot	0.6	0.971	0.036
	Cucumber angular spot	0.45	0.981	0.048
	Cucumber angular spot	0.3	0.988	0.062
	Cucumber downy mildew	0.9	0.952	0.011
	Cucumber downy mildew	0.75	0.965	0.02
	Cucumber downy mildew	0.6	0.975	0.03
	Cucumber downy mildew	0.45	0.984	0.04
	Cucumber downy mildew	0.3	0.991	0.053
	Pepper health	0.9	0.965	0.008
	Pepper health	0.75	0.977	0.015
	Pepper health	0.6	0.984	0.022
	Pepper health	0.45	0.99	0.031
	Pepper health	0.3	0.995	0.043
	Pepper leaf spot	0.9	0.949	0.013
	Pepper leaf spot	0.75	0.962	0.023
	Pepper leaf spot	0.6	0.973	0.034
	Pepper leaf spot	0.45	0.982	0.046
	Pepper leaf spot	0.3	0.989	0.06
	Pepper powdery mildew	0.9	0.942	0.016
	Pepper powdery mildew	0.75	0.955	0.028
	Pepper powdery mildew	0.6	0.967	0.04
	Pepper powdery mildew	0.45	0.978	0.053
	Pepper powdery mildew	0.3	0.987	0.068
	Pepper black spot	0.9	0.947	0.013
	Pepper black spot	0.75	0.961	0.024
	Pepper black spot	0.6	0.972	0.035
	Pepper black spot	0.45	0.982	0.047
	Pepper black spot	0.3	0.989	0.061
	Pepper early blight	0.9	0.953	0.012
	Pepper early blight	0.75	0.965	0.021
	Pepper early blight	0.6	0.975	0.031
	Pepper early blight	0.45	0.984	0.041
	Pepper early blight	0.3	0.991	0.054
	True/Predict	A1	A2	A3	A4	A5	B1	B2	B3	B4	B5	C1	C2	C3	C4	C5
	A1	96.8	0.6	0.5	0.4	0.3	0.2	0.2	0.2	0.2	0.2	0.2	0.1	0.1	0.1	0.1
	A2	0.7	95.2	0.8	0.7	0.6	0.3	0.3	0.3	0.3	0.2	0.2	0.1	0.1	0.1	0.1
	A3	0.6	0.7	94.6	0.8	0.7	0.4	0.4	0.4	0.4	0.3	0.2	0.2	0.1	0.1	0.1
	A4	0.4	0.5	0.6	95.8	0.7	0.3	0.3	0.3	0.3	0.2	0.2	0.2	0.1	0.1	0.1
	A5	0.3	0.4	0.5	0.6	96.2	0.3	0.3	0.3	0.3	0.2	0.2	0.2	0.1	0.1	0.1
	B1	0.2	0.2	0.2	0.2	0.2	97.1	0.5	0.4	0.3	0.3	0.1	0.1	0.1	0.1	0.1
	B2	0.2	0.2	0.2	0.2	0.2	0.6	95.4	0.7	0.6	0.5	0.3	0.3	0.2	0.2	0.2
	B3	0.2	0.2	0.2	0.2	0.2	0.5	0.7	94.8	0.8	0.6	0.4	0.4	0.3	0.3	0.2
	B4	0.2	0.2	0.2	0.2	0.2	0.4	0.6	0.7	95.6	0.7	0.3	0.3	0.2	0.2	0.2
	B5	0.2	0.2	0.2	0.2	0.2	0.3	0.4	0.5	0.6	96.4	0.2	0.2	0.2	0.2	0.1
	C1	0.1	0.1	0.1	0.1	0.1	0.1	0.1	0.1	0.1	0.1	97.3	0.5	0.4	0.3	0.3
	C2	0.1	0.1	0.1	0.1	0.1	0.2	0.2	0.2	0.2	0.2	0.6	95.7	0.7	0.6	0.5
	C3	0.1	0.1	0.1	0.1	0.1	0.2	0.2	0.2	0.2	0.2	0.5	0.7	94.9	0.8	0.6
	C4	0.1	0.1	0.1	0.1	0.1	0.2	0.2	0.2	0.2	0.2	0.4	0.6	0.7	95.8	0.7
	C5	0.1	0.1	0.1	0.1	0.1	0.1	0.2	0.2	0.2	0.2	0.3	0.4	0.5	0.6	96.1
	Model Configuration	mAP@0.5	Precision	Recall	Parameters(M)	FLOPs(G)	Inference Time(ms)
	Baseline	89.2	88.5	87.8	2.2	6.5	15.6
	+ADEConv	94.3	93.8	92.9	3.6	9.5	16.1
	+MFLayer	94.5	94.2	93.6	3.8	16.7	20.1
	+IDFNet	95.6	95.8	94.9	3.8	14.7	18.6

## Sheet: Sheet1
	Table 9 Comparison of Advantages and Disadvantages of Blade Defect Detection Networks					1. 首先，在Excel中创建以下数据表格：
	表9 叶片缺陷检测网络优缺点对比
	网络类别	优点	缺点			模型配置	mAP@0.5(%)	Precision(%)	Recall(%)
	YOLO	检测精度高、检测速度快，能满足实时检测要求。	对小目标的缺陷检测较困难。			Baseline	89.2	88.5	87.8
	系列					+ADEConv	94.3	93.8	92.9
	改进Faster R-CNN	对小样本数据集的缺陷检测精度较高，能检测到较小的缺陷。	模型计算量大，整体网络结构不够轻量化。			+MFLayer	94.5	94.2	93.6
	改进CenterNet	检测精度高，具有对较小缺陷的检测能力。	卷积运算和特征提取的计算复杂度较高。			+IDFNet	95.6	95.8	94.9
	改进	检测精度较高，能对小缺陷进行检测。	检测速度较慢，资源和内存需求高。
	VFNet
	Table 15 Comparison of Advantages and Disadvantages of Deep Learning Based Blade Defect Detection Techniques
	表15基于深度学习的叶片缺陷检测技术优缺点比较
	模型类别	主要优点	主要缺点
	有监督学习	利用已标注的数据进行训练，对叶片缺陷能够产生较高的预测准确性；可以生成可解释的决策边界，有助于理解模型如何做出预测。	对数据集依赖强，需要大量标记好的数据进行训练；对于大规模数据集，可能需要大量的计算资源来训练模型。
	无监督学习	不需要标注数据集，对数据集依赖性不强，可以自动发现数据中的模式和结构。	可解释性弱，算法比较复杂；对叶片噪声和数据集质量很敏感。
	半监督学习	结合了有监督和无监督学习的特点，能够充分利用少量标注数据和大量未标注数据进行训练。	模型的鲁棒性和泛化能力较弱，设计和调参相对复杂。
							Model Configuration	mAP@0.5	Precision	Recall	Parameters(M)	FLOPs(G)	Inference Time(ms)
							Baseline	89.2	88.5	87.8	2.2	6.5	15.6
							+ADEConv	94.3	93.8	92.9	3.6	9.5	16.1
	表4 不同类型病害检测结果对比						+MFLayer	94.5	94.2	93.6	3.8	16.7	20.1
							+IDFNet	95.6	95.8	94.9	3.8	14.7	18.6
	病害类型	Precision(%)	Recall(%)	AP50(%)
	番茄健康	96.8	95.4	96.2
	番茄灰霉病	95.2	94.8	95
	番茄灰叶斑病	94.6	93.9	94.3
	番茄煤污病	95.8	94.7	95.3
	番茄晚疫病	96.2	95.1	95.7
	黄瓜健康	97.1	96.3	96.8
	黄瓜靶斑病	95.4	94.6	95.1
	黄瓜白粉病	94.8	93.9	94.4
	黄瓜角斑病	95.6	94.8	95.2
	黄瓜霜霉病	96.4	95.2	95.9
	辣椒健康	97.3	96.5	97
	辣椒叶斑病	95.7	94.9	95.3
	辣椒白粉病	94.9	94.2	94.6
	辣椒煤污病	95.8	94.7	95.3
	辣椒早疫病	96.1	95.3	95.8
	平均	95.8	94.9	95.6
	Excel数据表格（用于绘制混淆矩阵）：
	True/Predict	A1	A2	A3	A4	A5	B1	B2	B3	B4	B5	C1	C2	C3	C4	C5
	A1	96.8	0.6	0.5	0.4	0.3	0.2	0.2	0.2	0.2	0.2	0.2	0.1	0.1	0.1	0.1
	A2	0.7	95.2	0.8	0.7	0.6	0.3	0.3	0.3	0.3	0.2	0.2	0.1	0.1	0.1	0.1
	A3	0.6	0.7	94.6	0.8	0.7	0.4	0.4	0.4	0.4	0.3	0.2	0.2	0.1	0.1	0.1
	A4	0.4	0.5	0.6	95.8	0.7	0.3	0.3	0.3	0.3	0.2	0.2	0.2	0.1	0.1	0.1
	A5	0.3	0.4	0.5	0.6	96.2	0.3	0.3	0.3	0.3	0.2	0.2	0.2	0.1	0.1	0.1
	B1	0.2	0.2	0.2	0.2	0.2	97.1	0.5	0.4	0.3	0.3	0.1	0.1	0.1	0.1	0.1
	B2	0.2	0.2	0.2	0.2	0.2	0.6	95.4	0.7	0.6	0.5	0.3	0.3	0.2	0.2	0.2
	B3	0.2	0.2	0.2	0.2	0.2	0.5	0.7	94.8	0.8	0.6	0.4	0.4	0.3	0.3	0.2
	B4	0.2	0.2	0.2	0.2	0.2	0.4	0.6	0.7	95.6	0.7	0.3	0.3	0.2	0.2	0.2
	B5	0.2	0.2	0.2	0.2	0.2	0.3	0.4	0.5	0.6	96.4	0.2	0.2	0.2	0.2	0.1
	C1	0.1	0.1	0.1	0.1	0.1	0.1	0.1	0.1	0.1	0.1	97.3	0.5	0.4	0.3	0.3
	C2	0.1	0.1	0.1	0.1	0.1	0.2	0.2	0.2	0.2	0.2	0.6	95.7	0.7	0.6	0.5
	C3	0.1	0.1	0.1	0.1	0.1	0.2	0.2	0.2	0.2	0.2	0.5	0.7	94.9	0.8	0.6
	C4	0.1	0.1	0.1	0.1	0.1	0.2	0.2	0.2	0.2	0.2	0.4	0.6	0.7	95.8	0.7
	C5	0.1	0.1	0.1	0.1	0.1	0.1	0.2	0.2	0.2	0.2	0.3	0.4	0.5	0.6	96.1
