# Supplementary material for: Intelligent deep learning architecture for precision vegetable disease detection advancing agricultural new quality productive forces
Source: Front Plant Sci. 2025 Aug 13;16:1611865. doi: 10.3389/fpls.2025.1611865 (PMC12380761; doi:10.3389/fpls.2025.1611865)
Supplement: Supplementary file 2 [file DataSheet1.csv]

Baseline_Precision	Baseline_Recall	YOLO-vegetable_Precision	YOLO-vegetable_Recall
0.99	0	1	0
0.99	0	1	0
0.99	0	1	0
0.99	0.04	1	0
0.99	0.04	1	0
0.99	0.04	1	0
0.99	0.04	1	0
0.99	0.04	1	0
0.987	0.04	1	0
0.987	0.05	1	0
0.987	0.05	1	0
0.987	0.05	1	0
0.987	0.05	1	0
0.987	0.05	1	0
0.987	0.05	1	0
0.987	0.05	1	0
0.987	0.06	1	0
0.987	0.06	1	0
0.987	0.06	1	0
0.987	0.06	1	0
0.987	0.06	1	0
0.987	0.06	1	0
0.987	0.06	1	0
0.987	0.07	1	0
0.987	0.07	1	0
0.987	0.07	1	0
0.987	0.07	1	0
0.987	0.07	1	0
0.987	0.07	1	0
0.987	0.08	1	0
0.987	0.08	1	0
0.987	0.08	1	0
0.987	0.08	1	0.08
0.987	0.08	1	0.08
0.987	0.08	1	0.09
0.987	0.08	1	0.09
0.987	0.09	1	0.09
0.987	0.09	1	0.09
0.987	0.09	1	0.09
0.987	0.09	1	0.09
0.987	0.09	1	0.09
0.987	0.09	1	0.1
0.987	0.09	1	0.1
0.987	0.1	1	0.1
0.987	0.1	1	0.1
0.987	0.1	1	0.1
0.987	0.1	1	0.1
0.987	0.1	1	0.11
0.987	0.1	1	0.11
0.987	0.11	1	0.11
0.987	0.11	1	0.11
0.987	0.11	1	0.11
0.987	0.11	1	0.11
0.987	0.11	1	0.12
0.987	0.11	1	0.12
0.987	0.11	1	0.12
0.987	0.12	1	0.12
0.987	0.12	1	0.12
0.987	0.12	1	0.12
0.987	0.12	1	0.12
0.987	0.12	1	0.13
0.987	0.12	1	0.13
0.987	0.12	1	0.13
0.987	0.13	1	0.13
0.987	0.13	1	0.13
0.987	0.13	1	0.13
0.987	0.13	1	0.14
0.987	0.13	1	0.14
0.987	0.13	1	0.14
0.987	0.14	1	0.14
0.987	0.14	1	0.14
0.987	0.14	1	0.14
0.987	0.14	1	0.14
0.987	0.14	1	0.15
0.987	0.14	1	0.15
0.987	0.14	1	0.15
0.987	0.15	1	0.15
0.987	0.15	1	0.15
0.987	0.15	1	0.15
0.987	0.15	1	0.16
0.987	0.15	1	0.16
0.987	0.15	1	0.16
0.987	0.15	1	0.16
0.987	0.16	1	0.16
0.987	0.16	1	0.16
0.987	0.16	1	0.17
0.987	0.16	1	0.17
0.987	0.16	1	0.17
0.987	0.16	1	0.17
0.987	0.17	1	0.17
0.987	0.17	1	0.17
0.987	0.17	1	0.17
0.987	0.17	1	0.18
0.987	0.17	1	0.18
0.987	0.17	1	0.18
0.987	0.17	1	0.18
0.987	0.18	1	0.18
0.987	0.18	1	0.18
0.987	0.18	1	0.19
0.987	0.18	1	0.19
0.987	0.18	1	0.19
0.987	0.18	1	0.19
0.987	0.18	1	0.19
0.987	0.19	1	0.19
0.987	0.19	1	0.2
0.987	0.19	1	0.2
0.987	0.19	1	0.2
0.987	0.19	1	0.2
0.987	0.19	1	0.2
0.987	0.2	1	0.2
0.987	0.2	1	0.2
0.987	0.2	1	0.21
0.987	0.2	1	0.21
0.987	0.2	1	0.21
0.987	0.2	1	0.21
0.987	0.2	1	0.21
0.987	0.21	1	0.21
0.987	0.21	1	0.22
0.987	0.21	1	0.22
0.987	0.21	1	0.22
0.987	0.21	1	0.22
0.987	0.21	1	0.22
0.987	0.21	1	0.22
0.987	0.22	1	0.23
0.987	0.22	1	0.23
0.987	0.22	1	0.23
0.987	0.22	1	0.23
0.987	0.22	1	0.23
0.987	0.22	1	0.23
0.987	0.23	1	0.23
0.987	0.23	1	0.24
0.987	0.23	1	0.24
0.987	0.23	1	0.24
0.987	0.23	1	0.24
0.987	0.23	1	0.24
0.987	0.23	1	0.24
0.987	0.24	1	0.25
0.987	0.24	0.999	0.25
0.987	0.24	0.999	0.25
0.987	0.24	0.999	0.25
0.987	0.24	0.999	0.25
0.981	0.24	0.999	0.25
0.981	0.24	0.999	0.26
0.981	0.24	0.999	0.26
0.981	0.25	0.999	0.26
0.981	0.25	0.999	0.26
0.981	0.25	0.999	0.26
0.981	0.25	0.999	0.26
0.981	0.25	0.999	0.26
0.981	0.25	0.999	0.27
0.981	0.26	0.999	0.27
0.981	0.26	0.999	0.27
0.981	0.26	0.999	0.27
0.981	0.26	0.999	0.27
0.981	0.26	0.999	0.27
0.981	0.26	0.999	0.27
0.981	0.26	0.999	0.28
0.981	0.27	0.999	0.28
0.981	0.27	0.999	0.28
0.981	0.27	0.999	0.28
0.981	0.27	0.999	0.28
0.981	0.27	0.999	0.28
0.981	0.27	0.999	0.29
0.981	0.27	0.999	0.29
0.981	0.28	0.999	0.29
0.981	0.28	0.999	0.29
0.981	0.28	0.999	0.29
0.981	0.28	0.999	0.29
0.981	0.28	0.999	0.29
0.981	0.28	0.999	0.3
0.981	0.29	0.999	0.3
0.981	0.29	0.999	0.3
0.981	0.29	0.999	0.3
0.981	0.29	0.999	0.3
0.981	0.29	0.999	0.3
0.981	0.29	0.999	0.31
0.981	0.29	0.999	0.31
0.981	0.3	0.999	0.31
0.981	0.3	0.999	0.31
0.981	0.3	0.999	0.31
0.981	0.3	0.999	0.31
0.981	0.3	0.999	0.32
0.981	0.3	0.999	0.32
0.981	0.3	0.999	0.32
0.981	0.31	0.999	0.32
0.981	0.31	0.999	0.32
0.981	0.31	0.999	0.32
0.981	0.31	0.999	0.32
0.981	0.31	0.999	0.33
0.981	0.31	0.999	0.33
0.981	0.32	0.999	0.33
0.981	0.32	0.999	0.33
0.981	0.32	0.999	0.33
0.981	0.32	0.999	0.33
0.981	0.32	0.999	0.34
0.981	0.32	0.999	0.34
0.981	0.32	0.999	0.34
0.981	0.33	0.999	0.34
0.981	0.33	0.999	0.34
0.981	0.33	0.999	0.34
0.981	0.33	0.999	0.34
0.981	0.33	0.999	0.35
0.981	0.33	0.999	0.35
0.981	0.33	0.999	0.35
0.981	0.34	0.999	0.35
0.981	0.34	0.999	0.35
0.981	0.34	0.999	0.35
0.981	0.34	0.999	0.36
0.981	0.34	0.999	0.36
0.981	0.34	0.999	0.36
0.981	0.35	0.999	0.36
0.981	0.35	0.999	0.36
0.981	0.35	0.999	0.36
0.981	0.35	0.999	0.37
0.981	0.35	0.999	0.37
0.981	0.35	0.999	0.37
0.981	0.35	0.999	0.37
0.981	0.36	0.999	0.37
0.981	0.36	0.999	0.37
0.981	0.36	0.999	0.37
0.981	0.36	0.999	0.38
0.981	0.36	0.999	0.38
0.981	0.36	0.999	0.38
0.981	0.36	0.999	0.38
0.981	0.37	0.999	0.38
0.981	0.37	0.999	0.38
0.981	0.37	0.999	0.39
0.981	0.37	0.999	0.39
0.971	0.37	0.999	0.39
0.971	0.37	0.999	0.39
0.971	0.38	0.999	0.39
0.971	0.38	0.999	0.39
0.971	0.38	0.999	0.4
0.971	0.38	0.999	0.4
0.971	0.38	0.999	0.4
0.971	0.38	0.999	0.4
0.971	0.38	0.999	0.4
0.971	0.39	0.999	0.4
0.971	0.39	0.999	0.4
0.971	0.39	0.999	0.41
0.971	0.39	0.993	0.41
0.971	0.39	0.993	0.41
0.971	0.39	0.993	0.41
0.971	0.39	0.993	0.41
0.971	0.4	0.993	0.41
0.971	0.4	0.993	0.42
0.971	0.4	0.993	0.42
0.971	0.4	0.993	0.42
0.971	0.4	0.993	0.42
0.971	0.4	0.993	0.42
0.971	0.41	0.993	0.42
0.971	0.41	0.993	0.42
0.971	0.41	0.993	0.43
0.971	0.41	0.993	0.43
0.971	0.41	0.993	0.43
0.971	0.41	0.993	0.43
0.971	0.41	0.993	0.43
0.971	0.42	0.993	0.43
0.971	0.42	0.993	0.43
0.971	0.42	0.993	0.44
0.971	0.42	0.993	0.44
0.971	0.42	0.993	0.44
0.971	0.42	0.993	0.44
0.971	0.42	0.993	0.44
0.971	0.43	0.993	0.44
0.971	0.43	0.993	0.45
0.971	0.43	0.993	0.45
0.971	0.43	0.993	0.45
0.971	0.43	0.993	0.45
0.971	0.43	0.993	0.45
0.971	0.44	0.993	0.45
0.971	0.44	0.993	0.46
0.971	0.44	0.993	0.46
0.971	0.44	0.993	0.46
0.971	0.44	0.993	0.46
0.971	0.44	0.993	0.46
0.971	0.44	0.993	0.46
0.971	0.45	0.993	0.46
0.971	0.45	0.993	0.46
0.971	0.45	0.993	0.47
0.971	0.45	0.993	0.47
0.971	0.45	0.993	0.47
0.971	0.45	0.993	0.47
0.971	0.45	0.983	0.47
0.971	0.45	0.983	0.47
0.971	0.45	0.983	0.47
0.971	0.46	0.983	0.48
0.971	0.46	0.983	0.48
0.971	0.46	0.983	0.48
0.971	0.46	0.983	0.48
0.971	0.46	0.983	0.48
0.971	0.46	0.983	0.48
0.971	0.47	0.983	0.49
0.971	0.47	0.983	0.49
0.971	0.47	0.983	0.49
0.971	0.47	0.983	0.49
0.971	0.47	0.983	0.49
0.971	0.47	0.983	0.49
0.971	0.47	0.983	0.49
0.971	0.48	0.983	0.5
0.971	0.48	0.983	0.5
0.971	0.48	0.983	0.5
0.971	0.48	0.983	0.5
0.971	0.48	0.983	0.5
0.971	0.48	0.983	0.5
0.971	0.48	0.983	0.5
0.971	0.49	0.983	0.51
0.971	0.49	0.983	0.51
0.971	0.49	0.983	0.51
0.971	0.49	0.983	0.51
0.971	0.49	0.983	0.51
0.971	0.49	0.983	0.51
0.971	0.5	0.983	0.52
0.971	0.5	0.983	0.52
0.971	0.5	0.983	0.52
0.971	0.5	0.983	0.52
0.971	0.5	0.983	0.52
0.971	0.5	0.983	0.52
0.971	0.5	0.983	0.52
0.971	0.51	0.983	0.53
0.971	0.51	0.983	0.53
0.971	0.51	0.983	0.53
0.971	0.51	0.983	0.53
0.971	0.51	0.983	0.53
0.971	0.51	0.983	0.53
0.971	0.51	0.983	0.54
0.971	0.52	0.983	0.54
0.971	0.52	0.983	0.54
0.971	0.52	0.983	0.54
0.971	0.52	0.983	0.54
0.971	0.52	0.983	0.54
0.971	0.52	0.983	0.54
0.971	0.53	0.983	0.55
0.971	0.53	0.983	0.55
0.971	0.53	0.983	0.55
0.971	0.53	0.983	0.55
0.971	0.53	0.983	0.55
0.971	0.53	0.983	0.55
0.971	0.53	0.983	0.56
0.971	0.53	0.983	0.56
0.971	0.54	0.983	0.56
0.971	0.54	0.983	0.56
0.971	0.54	0.983	0.56
0.971	0.54	0.983	0.56
0.971	0.54	0.983	0.56
0.971	0.54	0.983	0.57
0.971	0.55	0.983	0.57
0.971	0.55	0.983	0.57
0.971	0.55	0.983	0.57
0.971	0.55	0.983	0.57
0.971	0.55	0.983	0.57
0.971	0.55	0.983	0.57
0.971	0.55	0.983	0.58
0.971	0.55	0.983	0.58
0.971	0.55	0.983	0.58
0.971	0.56	0.983	0.58
0.971	0.56	0.983	0.58
0.971	0.56	0.983	0.58
0.971	0.56	0.983	0.59
0.971	0.56	0.983	0.59
0.971	0.56	0.983	0.59
0.971	0.56	0.983	0.59
0.971	0.56	0.983	0.59
0.971	0.57	0.983	0.59
0.971	0.57	0.983	0.6
0.971	0.57	0.983	0.6
0.971	0.57	0.983	0.6
0.971	0.57	0.983	0.6
0.971	0.57	0.983	0.6
0.971	0.58	0.983	0.6
0.971	0.58	0.983	0.6
0.971	0.58	0.983	0.6
0.971	0.58	0.983	0.6
0.971	0.58	0.983	0.6
0.971	0.58	0.983	0.61
0.971	0.58	0.983	0.61
0.971	0.59	0.983	0.61
0.971	0.59	0.983	0.61
0.971	0.59	0.983	0.61
0.971	0.59	0.983	0.61
0.971	0.59	0.983	0.62
0.971	0.59	0.983	0.62
0.971	0.59	0.983	0.62
0.971	0.6	0.983	0.62
0.971	0.6	0.983	0.62
0.971	0.6	0.983	0.62
0.971	0.6	0.983	0.62
0.971	0.6	0.983	0.62
0.971	0.6	0.983	0.63
0.971	0.6	0.983	0.63
0.971	0.61	0.983	0.63
0.971	0.61	0.983	0.63
0.971	0.61	0.983	0.63
0.971	0.61	0.983	0.63
0.971	0.61	0.983	0.63
0.971	0.61	0.983	0.64
0.971	0.61	0.983	0.64
0.971	0.61	0.983	0.64
0.971	0.62	0.983	0.64
0.971	0.62	0.983	0.64
0.971	0.62	0.983	0.64
0.971	0.62	0.983	0.64
0.971	0.62	0.983	0.65
0.971	0.62	0.983	0.65
0.971	0.62	0.983	0.65
0.971	0.63	0.983	0.65
0.971	0.63	0.983	0.65
0.971	0.63	0.983	0.65
0.971	0.63	0.983	0.65
0.971	0.63	0.983	0.66
0.971	0.63	0.983	0.66
0.971	0.64	0.983	0.66
0.971	0.64	0.983	0.66
0.971	0.64	0.983	0.66
0.971	0.64	0.983	0.66
0.971	0.64	0.983	0.66
0.971	0.64	0.983	0.66
0.971	0.64	0.983	0.67
0.971	0.65	0.983	0.67
0.971	0.65	0.983	0.67
0.961	0.65	0.983	0.67
0.961	0.65	0.983	0.67
0.961	0.65	0.983	0.67
0.961	0.65	0.983	0.67
0.961	0.65	0.983	0.68
0.961	0.65	0.983	0.68
0.961	0.65	0.983	0.68
0.961	0.65	0.983	0.68
0.961	0.65	0.983	0.68
0.961	0.66	0.983	0.68
0.961	0.66	0.983	0.68
0.961	0.66	0.983	0.68
0.961	0.66	0.983	0.68
0.961	0.66	0.983	0.69
0.961	0.66	0.983	0.69
0.961	0.67	0.983	0.69
0.961	0.67	0.983	0.69
0.961	0.67	0.983	0.69
0.961	0.67	0.983	0.69
0.961	0.67	0.983	0.69
0.961	0.67	0.983	0.69
0.961	0.67	0.983	0.7
0.961	0.68	0.983	0.7
0.961	0.68	0.983	0.7
0.961	0.68	0.983	0.7
0.961	0.68	0.983	0.7
0.961	0.68	0.983	0.7
0.961	0.68	0.983	0.71
0.961	0.68	0.983	0.71
0.961	0.68	0.983	0.71
0.961	0.68	0.983	0.71
0.961	0.69	0.983	0.71
0.961	0.69	0.983	0.71
0.961	0.69	0.983	0.72
0.951	0.69	0.983	0.72
0.951	0.69	0.983	0.72
0.951	0.69	0.983	0.72
0.951	0.69	0.983	0.72
0.951	0.7	0.983	0.72
0.951	0.7	0.983	0.72
0.951	0.7	0.983	0.72
0.951	0.7	0.983	0.73
0.951	0.7	0.983	0.73
0.951	0.7	0.983	0.73
0.951	0.7	0.983	0.73
0.951	0.7	0.983	0.73
0.951	0.71	0.983	0.73
0.951	0.71	0.983	0.73
0.951	0.71	0.983	0.73
0.951	0.71	0.983	0.74
0.951	0.71	0.983	0.74
0.951	0.71	0.983	0.74
0.951	0.71	0.983	0.74
0.951	0.71	0.983	0.74
0.951	0.72	0.983	0.74
0.951	0.72	0.973	0.74
0.951	0.72	0.973	0.75
0.951	0.72	0.973	0.75
0.951	0.72	0.973	0.75
0.951	0.72	0.973	0.75
0.951	0.72	0.973	0.75
0.951	0.72	0.973	0.75
0.951	0.73	0.973	0.75
0.951	0.73	0.973	0.76
0.951	0.73	0.973	0.76
0.951	0.73	0.973	0.76
0.951	0.73	0.973	0.76
0.951	0.73	0.973	0.76
0.951	0.73	0.973	0.76
0.951	0.73	0.973	0.76
0.951	0.73	0.973	0.77
0.951	0.74	0.973	0.77
0.951	0.74	0.973	0.77
0.951	0.74	0.973	0.77
0.951	0.74	0.973	0.77
0.951	0.74	0.973	0.77
0.951	0.74	0.973	0.77
0.951	0.74	0.973	0.77
0.951	0.74	0.973	0.77
0.951	0.74	0.973	0.77
0.951	0.74	0.973	0.78
0.951	0.75	0.973	0.78
0.951	0.75	0.973	0.78
0.951	0.75	0.973	0.78
0.951	0.75	0.973	0.78
0.951	0.75	0.973	0.78
0.951	0.75	0.973	0.79
0.951	0.75	0.973	0.79
0.951	0.75	0.973	0.79
0.951	0.76	0.973	0.79
0.951	0.76	0.973	0.79
0.951	0.76	0.973	0.79
0.951	0.76	0.973	0.79
0.951	0.76	0.973	0.8
0.951	0.76	0.973	0.8
0.951	0.76	0.973	0.8
0.951	0.76	0.973	0.8
0.951	0.76	0.973	0.8
0.951	0.76	0.973	0.8
0.951	0.76	0.973	0.8
0.951	0.76	0.973	0.8
0.951	0.77	0.973	0.8
0.951	0.77	0.973	0.81
0.951	0.77	0.973	0.81
0.951	0.77	0.973	0.81
0.951	0.77	0.973	0.81
0.951	0.77	0.973	0.81
0.951	0.77	0.973	0.81
0.951	0.77	0.973	0.81
0.951	0.77	0.973	0.82
0.951	0.78	0.973	0.82
0.951	0.78	0.973	0.82
0.951	0.78	0.973	0.82
0.951	0.78	0.973	0.82
0.951	0.78	0.973	0.82
0.951	0.78	0.973	0.83
0.951	0.78	0.973	0.83
0.951	0.79	0.973	0.83
0.951	0.79	0.973	0.83
0.951	0.79	0.973	0.83
0.951	0.79	0.973	0.83
0.951	0.79	0.973	0.83
0.951	0.79	0.973	0.83
0.951	0.79	0.973	0.83
0.951	0.79	0.973	0.83
0.951	0.79	0.973	0.84
0.951	0.79	0.973	0.84
0.951	0.79	0.973	0.84
0.951	0.79	0.973	0.84
0.941	0.79	0.973	0.84
0.941	0.79	0.973	0.84
0.941	0.79	0.973	0.84
0.941	0.8	0.973	0.85
0.941	0.8	0.973	0.85
0.941	0.8	0.973	0.85
0.941	0.8	0.973	0.85
0.941	0.8	0.963	0.85
0.941	0.8	0.963	0.85
0.941	0.8	0.963	0.85
0.931	0.8	0.963	0.85
0.931	0.8	0.963	0.86
0.931	0.8	0.963	0.86
0.931	0.8	0.963	0.86
0.931	0.8	0.963	0.86
0.931	0.8	0.963	0.86
0.921	0.8	0.963	0.86
0.921	0.8	0.963	0.86
0.921	0.8	0.963	0.86
0.921	0.8	0.963	0.86
0.921	0.8	0.963	0.86
0.921	0.8	0.963	0.86
0.921	0.8	0.963	0.86
0.921	0.8	0.963	0.86
0.921	0.8	0.963	0.87
0.921	0.81	0.963	0.87
0.921	0.81	0.963	0.87
0.921	0.81	0.953	0.87
0.921	0.81	0.953	0.87
0.921	0.81	0.953	0.87
0.921	0.81	0.953	0.87
0.911	0.81	0.953	0.87
0.911	0.81	0.953	0.87
0.911	0.81	0.953	0.88
0.911	0.81	0.953	0.88
0.911	0.81	0.953	0.88
0.911	0.81	0.953	0.88
0.911	0.82	0.953	0.88
0.911	0.82	0.943	0.88
0.911	0.82	0.943	0.88
0.911	0.82	0.943	0.88
0.911	0.82	0.943	0.88
0.911	0.82	0.943	0.88
0.901	0.82	0.943	0.88
0.901	0.82	0.943	0.88
0.901	0.82	0.943	0.88
0.901	0.82	0.943	0.88
0.901	0.82	0.943	0.88
0.901	0.82	0.943	0.88
0.901	0.82	0.943	0.88
0.901	0.82	0.933	0.89
0.901	0.83	0.933	0.89
0.901	0.83	0.933	0.89
0.901	0.83	0.933	0.89
0.901	0.83	0.933	0.89
0.901	0.83	0.933	0.89
0.901	0.83	0.933	0.89
0.901	0.83	0.933	0.89
0.901	0.83	0.923	0.89
0.901	0.83	0.923	0.89
0.901	0.83	0.923	0.89
0.901	0.83	0.923	0.89
0.901	0.83	0.923	0.89
0.891	0.83	0.923	0.89
0.891	0.83	0.923	0.89
0.891	0.84	0.923	0.89
0.891	0.84	0.923	0.89
0.891	0.84	0.923	0.89
0.891	0.84	0.923	0.89
0.891	0.84	0.923	0.89
0.891	0.84	0.913	0.89
0.891	0.84	0.913	0.89
0.891	0.84	0.913	0.89
0.891	0.84	0.913	0.89
0.891	0.84	0.913	0.89
0.891	0.84	0.913	0.89
0.891	0.84	0.913	0.89
0.881	0.84	0.903	0.89
0.881	0.85	0.903	0.89
0.881	0.85	0.903	0.89
0.881	0.85	0.903	0.89
0.881	0.85	0.903	0.89
0.881	0.85	0.903	0.89
0.881	0.85	0.903	0.89
0.881	0.85	0.893	0.89
0.881	0.85	0.893	0.89
0.881	0.85	0.893	0.89
0.881	0.85	0.893	0.89
0.881	0.85	0.893	0.89
0.881	0.85	0.893	0.9
0.881	0.85	0.893	0.9
0.881	0.85	0.893	0.9
0.881	0.85	0.893	0.9
0.871	0.85	0.893	0.9
0.871	0.86	0.893	0.9
0.871	0.86	0.883	0.9
0.871	0.86	0.883	0.9
0.871	0.86	0.883	0.9
0.871	0.86	0.883	0.9
0.871	0.86	0.883	0.9
0.871	0.86	0.883	0.9
0.871	0.86	0.883	0.9
0.871	0.86	0.883	0.9
0.871	0.86	0.883	0.9
0.871	0.86	0.883	0.9
0.871	0.86	0.873	0.9
0.871	0.86	0.873	0.9
0.871	0.86	0.873	0.9
0.861	0.86	0.873	0.9
0.861	0.86	0.873	0.9
0.861	0.87	0.873	0.9
0.861	0.87	0.873	0.9
0.861	0.87	0.873	0.9
0.861	0.87	0.863	0.9
0.861	0.87	0.863	0.9
0.861	0.87	0.863	0.9
0.861	0.87	0.863	0.9
0.861	0.87	0.863	0.9
0.861	0.87	0.863	0.9
0.861	0.87	0.863	0.9
0.861	0.87	0.863	0.9
0.861	0.87	0.863	0.9
0.851	0.87	0.853	0.9
0.851	0.87	0.853	0.9
0.851	0.87	0.853	0.9
0.851	0.87	0.853	0.9
0.851	0.87	0.853	0.9
0.851	0.87	0.853	0.9
0.851	0.88	0.853	0.9
0.851	0.88	0.853	0.9
0.851	0.88	0.853	0.91
0.851	0.88	0.853	0.91
0.851	0.88	0.853	0.91
0.851	0.88	0.853	0.91
0.841	0.88	0.843	0.91
0.841	0.88	0.843	0.91
0.841	0.88	0.843	0.91
0.841	0.88	0.843	0.91
0.841	0.88	0.843	0.91
0.841	0.88	0.843	0.91
0.841	0.88	0.843	0.91
0.841	0.88	0.843	0.91
0.841	0.88	0.843	0.91
0.831	0.88	0.833	0.91
0.831	0.88	0.833	0.91
0.831	0.88	0.833	0.91
0.831	0.88	0.833	0.91
0.831	0.88	0.833	0.91
0.831	0.88	0.833	0.91
0.831	0.88	0.833	0.91
0.831	0.88	0.833	0.91
0.831	0.88	0.833	0.91
0.831	0.88	0.833	0.92
0.831	0.88	0.833	0.92
0.821	0.88	0.833	0.92
0.821	0.88	0.833	0.92
0.821	0.88	0.833	0.92
0.821	0.88	0.833	0.92
0.821	0.88	0.833	0.92
0.821	0.88	0.823	0.92
0.821	0.88	0.823	0.92
0.821	0.88	0.823	0.92
0.821	0.88	0.823	0.92
0.821	0.88	0.823	0.92
0.821	0.88	0.823	0.92
0.821	0.88	0.823	0.92
0.821	0.89	0.823	0.92
0.811	0.89	0.823	0.92
0.811	0.89	0.823	0.92
0.811	0.89	0.813	0.92
0.811	0.89	0.813	0.92
0.811	0.89	0.813	0.92
0.811	0.89	0.813	0.92
0.811	0.89	0.813	0.92
0.811	0.89	0.813	0.92
0.811	0.89	0.813	0.92
0.811	0.89	0.813	0.92
0.811	0.89	0.813	0.92
0.811	0.89	0.813	0.92
0.811	0.89	0.813	0.92
0.811	0.89	0.803	0.92
0.811	0.89	0.803	0.92
0.811	0.89	0.803	0.92
0.801	0.89	0.803	0.92
0.801	0.89	0.803	0.92
0.801	0.89	0.803	0.92
0.801	0.89	0.803	0.92
0.801	0.89	0.803	0.92
0.801	0.89	0.803	0.92
0.801	0.89	0.803	0.92
0.801	0.89	0.793	0.92
0.801	0.89	0.793	0.92
0.801	0.89	0.793	0.92
0.801	0.89	0.793	0.92
0.791	0.89	0.793	0.92
0.791	0.89	0.793	0.92
0.791	0.89	0.793	0.92
0.791	0.89	0.793	0.92
0.791	0.89	0.793	0.92
0.791	0.89	0.793	0.92
0.791	0.89	0.783	0.92
0.791	0.89	0.783	0.92
0.791	0.89	0.783	0.92
0.781	0.89	0.783	0.92
0.781	0.89	0.783	0.92
0.781	0.89	0.783	0.92
0.781	0.89	0.783	0.92
0.781	0.89	0.783	0.92
0.781	0.89	0.783	0.92
0.781	0.9	0.783	0.92
0.781	0.9	0.783	0.92
0.781	0.9	0.783	0.92
0.781	0.9	0.783	0.92
0.781	0.9	0.773	0.92
0.781	0.9	0.773	0.92
0.781	0.9	0.773	0.92
0.781	0.9	0.773	0.92
0.771	0.9	0.773	0.92
0.771	0.9	0.773	0.92
0.771	0.9	0.773	0.92
0.771	0.9	0.773	0.93
0.771	0.9	0.773	0.93
0.771	0.9	0.773	0.93
0.771	0.9	0.773	0.93
0.771	0.9	0.773	0.93
0.771	0.9	0.773	0.93
0.771	0.9	0.763	0.93
0.771	0.9	0.763	0.93
0.771	0.9	0.763	0.93
0.771	0.9	0.763	0.93
0.771	0.9	0.763	0.93
0.761	0.9	0.763	0.93
0.761	0.9	0.763	0.93
0.761	0.9	0.763	0.93
0.761	0.9	0.763	0.93
0.761	0.9	0.763	0.93
0.761	0.9	0.763	0.93
0.761	0.9	0.763	0.93
0.761	0.9	0.753	0.93
0.761	0.9	0.753	0.93
0.761	0.9	0.753	0.93
0.761	0.9	0.753	0.93
0.761	0.9	0.753	0.93
0.761	0.9	0.753	0.93
0.761	0.9	0.753	0.93
0.751	0.9	0.753	0.93
0.751	0.9	0.753	0.93
0.751	0.9	0.753	0.93
0.751	0.9	0.753	0.93
0.751	0.9	0.753	0.93
0.751	0.9	0.743	0.93
0.751	0.91	0.743	0.93
0.751	0.91	0.743	0.93
0.751	0.91	0.743	0.93
0.751	0.91	0.743	0.93
0.751	0.91	0.743	0.93
0.741	0.91	0.743	0.93
0.741	0.91	0.743	0.93
0.741	0.91	0.743	0.93
0.741	0.91	0.743	0.93
0.741	0.91	0.743	0.93
0.741	0.91	0.743	0.93
0.741	0.91	0.733	0.93
0.741	0.91	0.733	0.93
0.741	0.91	0.733	0.93
0.741	0.91	0.733	0.93
0.741	0.91	0.733	0.93
0.741	0.91	0.733	0.93
0.741	0.91	0.733	0.93
0.731	0.91	0.733	0.93
0.731	0.91	0.733	0.93
0.731	0.91	0.733	0.93
0.731	0.91	0.733	0.93
0.731	0.91	0.733	0.93
0.731	0.91	0.723	0.93
0.731	0.91	0.723	0.93
0.731	0.91	0.723	0.93
0.731	0.91	0.723	0.93
0.731	0.91	0.723	0.93
0.731	0.91	0.723	0.93
0.731	0.91	0.723	0.94
0.731	0.91	0.723	0.94
0.721	0.91	0.723	0.94
0.721	0.91	0.723	0.94
0.721	0.91	0.723	0.94
0.721	0.91	0.723	0.94
0.721	0.91	0.723	0.94
0.721	0.91	0.723	0.94
0.721	0.91	0.723	0.94
0.721	0.91	0.723	0.94
0.721	0.91	0.723	0.94
0.721	0.91	0.723	0.94
0.721	0.91	0.723	0.94
0.721	0.91	0.713	0.94
0.721	0.91	0.713	0.94
0.721	0.91	0.713	0.94
0.721	0.91	0.713	0.94
0.711	0.91	0.713	0.94
0.711	0.91	0.713	0.94
0.711	0.91	0.713	0.94
0.711	0.91	0.713	0.94
0.711	0.91	0.713	0.94
0.711	0.91	0.713	0.94
0.711	0.91	0.713	0.94
0.711	0.91	0.713	0.94
0.711	0.91	0.713	0.94
0.711	0.91	0.713	0.94
0.711	0.91	0.703	0.94
0.711	0.91	0.703	0.94
0.711	0.92	0.703	0.94
0.711	0.92	0.703	0.94
0.711	0.92	0.703	0.94
0.701	0.92	0.703	0.94
0.701	0.92	0.703	0.94
0.701	0.92	0.703	0.94
0.701	0.92	0.703	0.94
0.701	0.92	0.703	0.94
0.701	0.92	0.703	0.94
0.701	0.92	0.703	0.94
0.701	0.92	0.703	0.94
0.701	0.92	0.703	0.94
0.701	0.92	0.703	0.94
0.701	0.92	0.703	0.94
0.701	0.92	0.693	0.94
0.701	0.92	0.693	0.94
0.691	0.92	0.693	0.94
0.691	0.92	0.693	0.94
0.691	0.92	0.693	0.94
0.691	0.92	0.693	0.94
0.691	0.92	0.693	0.94
0.691	0.92	0.693	0.94
0.691	0.92	0.693	0.94
0.691	0.92	0.693	0.94
0.691	0.92	0.693	0.94
0.691	0.92	0.693	0.94
0.691	0.92	0.693	0.94
0.691	0.92	0.683	0.94
0.691	0.92	0.683	0.94
0.681	0.92	0.683	0.94
0.681	0.92	0.683	0.94
0.681	0.92	0.683	0.94
0.681	0.92	0.683	0.94
0.681	0.92	0.683	0.94
0.681	0.92	0.683	0.94
0.681	0.92	0.683	0.94
0.681	0.92	0.683	0.94
0.681	0.92	0.683	0.94
0.681	0.92	0.683	0.94
0.681	0.92	0.683	0.94
0.681	0.92	0.683	0.94
0.681	0.92	0.683	0.94
0.671	0.92	0.673	0.94
0.671	0.92	0.673	0.94
0.671	0.92	0.673	0.94
0.671	0.92	0.673	0.94
0.671	0.92	0.673	0.94
0.671	0.92	0.673	0.94
0.671	0.92	0.673	0.94
0.671	0.92	0.673	0.94
0.671	0.92	0.673	0.94
0.671	0.92	0.673	0.94
0.671	0.92	0.673	0.94
0.671	0.92	0.673	0.94
0.671	0.92	0.673	0.94
0.671	0.92	0.673	0.94
0.671	0.92	0.663	0.94
0.671	0.92	0.663	0.94
0.661	0.92	0.663	0.94
0.661	0.92	0.663	0.95
0.661	0.92	0.663	0.95
0.661	0.92	0.663	0.95
0.661	0.92	0.663	0.95
0.661	0.92	0.663	0.95
0.661	0.92	0.663	0.95
0.661	0.92	0.663	0.95
0.661	0.92	0.663	0.95
0.661	0.92	0.663	0.95
0.661	0.92	0.663	0.95
0.661	0.92	0.663	0.95
0.661	0.92	0.663	0.95
0.661	0.92	0.663	0.95
0.661	0.92	0.663	0.95
0.661	0.92	0.663	0.95
0.661	0.92	0.653	0.95
0.661	0.92	0.653	0.95
0.661	0.92	0.653	0.95
0.651	0.92	0.653	0.95
0.651	0.92	0.653	0.95
0.651	0.92	0.653	0.95
0.651	0.92	0.653	0.95
0.651	0.92	0.653	0.95
0.651	0.92	0.653	0.95
0.651	0.92	0.653	0.95
0.651	0.92	0.653	0.95
0.651	0.92	0.653	0.95
0.651	0.92	0.653	0.95
0.651	0.92	0.653	0.95
0.651	0.92	0.653	0.95
0.651	0.92	0.653	0.95
0.651	0.92	0.653	0.95
0.651	0.92	0.653	0.95
0.651	0.92	0.653	0.95
0.641	0.92	0.643	0.95
0.641	0.92	0.643	0.95
0.641	0.92	0.643	0.95
0.641	0.92	0.643	0.95
0.641	0.92	0.643	0.95
0.641	0.92	0.643	0.95
0.641	0.92	0.643	0.95
0.641	0.92	0.643	0.95
0.641	0.92	0.643	0.95
0.641	0.92	0.643	0.95
0.641	0.92	0.643	0.95
0.641	0.92	0.643	0.95
0.641	0.92	0.643	0.95
0.641	0.92	0.643	0.95
0.641	0.92	0.643	0.95
0.641	0.92	0.633	0.95
0.631	0.92	0.633	0.95
0.631	0.92	0.633	0.95
0.631	0.92	0.633	0.95
0.631	0.92	0.633	0.95
0.631	0.92	0.633	0.95
0.631	0.92	0.633	0.95
0.631	0.92	0.633	0.95
0.631	0.92	0.633	0.95
0.631	0.92	0.633	0.95
0.631	0.92	0.633	0.95
0.631	0.92	0.633	0.95
0.631	0.92	0.633	0.95
0.631	0.92	0.633	0.95
0.631	0.92	0.633	0.95
0.631	0.92	0.633	0.95
0.631	0.92	0.633	0.95
0.621	0.92	0.623	0.95
0.621	0.92	0.623	0.95
0.621	0.92	0.623	0.95
0.621	0.92	0.623	0.95
0.621	0.92	0.623	0.95
0.621	0.92	0.623	0.95
0.621	0.92	0.623	0.95
0.621	0.92	0.623	0.95
0.621	0.92	0.623	0.95
0.621	0.92	0.623	0.95
0.621	0.92	0.623	0.95
0.621	0.92	0.623	0.95
0.621	0.92	0.623	0.95
0.621	0.92	0.623	0.95
0.621	0.92	0.623	0.95
0.621	0.92	0.623	0.95
0.621	0.92	0.613	0.95
0.621	0.92	0.613	0.95
0.621	0.92	0.613	0.95
0.611	0.93	0.613	0.95
0.611	0.93	0.613	0.95
0.611	0.93	0.613	0.95
0.611	0.93	0.613	0.95
0.611	0.93	0.613	0.95
0.611	0.93	0.613	0.95
0.611	0.93	0.613	0.95
0.611	0.93	0.613	0.95
0.611	0.93	0.613	0.95
0.611	0.93	0.613	0.95
0.611	0.93	0.613	0.95
0.611	0.93	0.613	0.95
0.611	0.93	0.613	0.95
0.611	0.93	0.613	0.95
0.611	0.93	0.613	0.95
0.611	0.93	0.603	0.95
0.611	0.93	0.603	0.95
0.611	0.93	0.603	0.95
0.601	0.93	0.603	0.95
0.601	0.93	0.603	0.95
0.601	0.93	0.603	0.95
0.601	0.93	0.603	0.95
0.601	0.93	0.603	0.95
0.601	0.93	0.603	0.95
0.601	0.93	0.603	0.95
0.601	0.93	0.603	0.95
0.601	0.93	0.603	0.95
0.601	0.93	0.603	0.95
0.601	0.93	0.603	0.95
0.601	0.93	0.603	0.95
0.601	0.93	0.603	0.95
0.601	0.93	0.603	0.95
0.601	0.93	0.603	0.95
0.601	0.93	0.593	0.95
0.601	0.93	0.593	0.95
0.601	0.93	0.593	0.95
0.591	0.93	0.593	0.95
0.591	0.93	0.593	0.95
0.591	0.93	0.593	0.95
0.591	0.93	0.593	0.95
0.591	0.93	0.593	0.95
0.591	0.93	0.593	0.95
0.591	0.93	0.593	0.95
0.591	0.93	0.593	0.95
0.591	0.93	0.593	0.95
0.591	0.93	0.593	0.95
0.591	0.93	0.593	0.95
0.591	0.93	0.593	0.95
0.591	0.93	0.593	0.95
0.591	0.93	0.593	0.95
0.591	0.93	0.593	0.95
0.591	0.93	0.593	0.95
0.591	0.93	0.593	0.95
0.591	0.93	0.583	0.95
0.591	0.93	0.583	0.95
0.581	0.93	0.583	0.95
0.581	0.93	0.583	0.95
0.581	0.93	0.583	0.95
0.581	0.93	0.583	0.95
0.581	0.93	0.583	0.95
0.581	0.93	0.583	0.95
0.581	0.93	0.583	0.95
0.581	0.93	0.583	0.95
0.581	0.93	0.583	0.95
0.581	0.93	0.583	0.95
0.581	0.93	0.583	0.95
0.581	0.93	0.583	0.95
0.581	0.93	0.583	0.95
0.581	0.93	0.583	0.95
0.581	0.93	0.583	0.95
0.581	0.93	0.583	0.95
0.581	0.93	0.583	0.95
0.581	0.93	0.583	0.95
0.581	0.93	0.583	0.95
0.581	0.93	0.583	0.95
0.581	0.93	0.573	0.95
0.581	0.93	0.573	0.95
0.571	0.93	0.573	0.95
0.571	0.93	0.573	0.95
0.571	0.93	0.573	0.95
0.571	0.93	0.573	0.95
0.571	0.93	0.573	0.95
0.571	0.93	0.573	0.95
0.571	0.93	0.573	0.95
0.571	0.93	0.573	0.95
0.571	0.93	0.573	0.95
0.571	0.93	0.573	0.95
0.571	0.93	0.573	0.95
0.571	0.93	0.573	0.95
0.571	0.93	0.573	0.95
0.571	0.93	0.573	0.96
0.571	0.93	0.573	0.96
0.571	0.93	0.573	0.96
0.571	0.93	0.573	0.96
0.571	0.93	0.573	0.96
0.571	0.93	0.573	0.96
0.571	0.93	0.573	0.96
0.571	0.93	0.563	0.96
0.561	0.93	0.563	0.96
0.561	0.93	0.563	0.96
0.561	0.93	0.563	0.96
0.561	0.93	0.563	0.96
0.561	0.93	0.563	0.96
0.561	0.93	0.563	0.96
0.561	0.93	0.563	0.96
0.561	0.93	0.563	0.96
0.561	0.93	0.563	0.96
0.561	0.93	0.563	0.96
0.561	0.93	0.563	0.96
0.561	0.93	0.563	0.96
0.561	0.93	0.563	0.96
0.561	0.93	0.563	0.96
0.561	0.93	0.563	0.96
0.561	0.93	0.563	0.96
0.561	0.93	0.563	0.96
0.561	0.93	0.563	0.96
0.561	0.93	0.563	0.96
0.561	0.93	0.563	0.96
0.561	0.93	0.563	0.96
0.551	0.93	0.553	0.96
0.551	0.93	0.553	0.96
0.551	0.93	0.553	0.96
0.551	0.93	0.553	0.96
0.551	0.93	0.553	0.96
0.551	0.93	0.553	0.96
0.551	0.93	0.553	0.96
0.551	0.93	0.553	0.96
0.551	0.93	0.553	0.96
0.551	0.93	0.553	0.96
0.551	0.93	0.553	0.96
0.551	0.93	0.553	0.96
0.551	0.93	0.553	0.96
0.551	0.93	0.553	0.96
0.551	0.93	0.553	0.96
0.551	0.93	0.553	0.96
0.551	0.93	0.553	0.96
0.551	0.93	0.553	0.96
0.551	0.93	0.553	0.96
0.551	0.93	0.553	0.96
0.551	0.93	0.553	0.96
0.551	0.93	0.553	0.96
0.551	0.93	0.543	0.96
0.541	0.93	0.543	0.96
0.541	0.93	0.543	0.96
0.541	0.93	0.543	0.96
0.541	0.93	0.543	0.96
0.541	0.93	0.543	0.96
0.541	0.93	0.543	0.96
0.541	0.93	0.543	0.96
0.541	0.93	0.543	0.96
0.541	0.93	0.543	0.96
0.541	0.93	0.543	0.96
0.541	0.93	0.543	0.96
0.541	0.93	0.543	0.96
0.541	0.93	0.543	0.96
0.541	0.93	0.543	0.96
0.541	0.93	0.543	0.96
0.541	0.93	0.543	0.96
0.541	0.93	0.543	0.96
0.541	0.93	0.543	0.96
0.541	0.93	0.543	0.96
0.541	0.93	0.543	0.96
0.541	0.93	0.543	0.96
0.541	0.93	0.543	0.96
0.541	0.93	0.533	0.96
0.541	0.93	0.533	0.96
0.531	0.93	0.533	0.96
0.531	0.93	0.533	0.96
0.531	0.93	0.533	0.96
0.531	0.93	0.533	0.96
0.531	0.93	0.533	0.96
0.531	0.93	0.533	0.96
0.531	0.93	0.533	0.96
0.531	0.93	0.533	0.96
0.531	0.93	0.533	0.96
0.531	0.93	0.533	0.96
0.531	0.93	0.533	0.96
0.531	0.93	0.533	0.96
0.531	0.93	0.533	0.96
0.531	0.93	0.533	0.96
0.531	0.93	0.533	0.96
0.531	0.93	0.533	0.96
0.531	0.93	0.533	0.96
0.531	0.93	0.533	0.96
0.531	0.93	0.533	0.96
0.531	0.93	0.533	0.96
0.531	0.93	0.533	0.96
0.531	0.93	0.533	0.96
0.531	0.93	0.533	0.96
0.531	0.93	0.523	0.96
0.531	0.93	0.523	0.96
0.531	0.93	0.523	0.96
0.531	0.93	0.523	0.96
0.531	0.93	0.523	0.96
0.521	0.93	0.523	0.96
0.521	0.93	0.523	0.96
0.521	0.93	0.523	0.96
0.521	0.93	0.523	0.96
0.521	0.93	0.523	0.96
0.521	0.94	0.523	0.96
0.521	0.94	0.523	0.96
0.521	0.94	0.523	0.96
0.521	0.94	0.523	0.96
0.521	0.94	0.523	0.96
0.521	0.94	0.523	0.96
0.521	0.94	0.523	0.96
0.521	0.94	0.523	0.96
0.521	0.94	0.523	0.96
0.521	0.94	0.523	0.96
0.521	0.94	0.523	0.96
0.521	0.94	0.523	0.96
0.521	0.94	0.523	0.96
0.521	0.94	0.523	0.96
0.521	0.94	0.523	0.96
0.521	0.94	0.513	0.96
0.521	0.94	0.513	0.96
0.521	0.94	0.513	0.96
0.521	0.94	0.513	0.96
0.511	0.94	0.513	0.96
0.511	0.94	0.513	0.96
0.511	0.94	0.513	0.96
0.511	0.94	0.513	0.96
0.511	0.94	0.513	0.96
0.511	0.94	0.513	0.96
0.511	0.94	0.513	0.96
0.511	0.94	0.513	0.96
0.511	0.94	0.513	0.96
0.511	0.94	0.513	0.96
0.511	0.94	0.513	0.96
0.511	0.94	0.513	0.96
0.511	0.94	0.513	0.96
0.511	0.94	0.513	0.96
0.511	0.94	0.513	0.96
0.511	0.94	0.513	0.96
0.511	0.94	0.513	0.96
0.511	0.94	0.513	0.96
0.511	0.94	0.513	0.96
0.511	0.94	0.513	0.96
0.511	0.94	0.513	0.96
0.511	0.94	0.513	0.96
0.511	0.94	0.503	0.96
0.511	0.94	0.503	0.96
0.511	0.94	0.503	0.96
0.511	0.94	0.503	0.96
0.511	0.94	0.503	0.96
0.511	0.94	0.503	0.96
0.511	0.94	0.503	0.96
0.501	0.94	0.503	0.96
0.501	0.94	0.503	0.96
0.501	0.94	0.503	0.96
0.501	0.94	0.503	0.96
0.501	0.94	0.503	0.96
0.501	0.94	0.503	0.96
0.501	0.94	0.503	0.96
0.501	0.94	0.503	0.96
0.501	0.94	0.503	0.96
0.501	0.94	0.503	0.96
0.501	0.94	0.503	0.96
0.501	0.94	0.503	0.96
0.501	0.94	0.503	0.96
0.501	0.94	0.503	0.96
0.501	0.94	0.503	0.96
0.501	0.94	0.503	0.96
0.501	0.94	0.503	0.96
0.501	0.94	0.503	0.96
0.501	0.94	0.503	0.96
0.501	0.94	0.493	0.96
0.501	0.94	0.493	0.96
0.501	0.94	0.493	0.96
0.501	0.94	0.493	0.96
0.501	0.94	0.493	0.96
0.501	0.94	0.493	0.96
0.501	0.94	0.493	0.96
0.491	0.94	0.493	0.96
0.491	0.94	0.493	0.96
0.491	0.94	0.493	0.96
0.491	0.94	0.493	0.96
0.491	0.94	0.493	0.96
0.491	0.94	0.493	0.96
0.491	0.94	0.493	0.96
0.491	0.94	0.493	0.96
0.491	0.94	0.493	0.96
0.491	0.94	0.493	0.96
0.491	0.94	0.493	0.96
0.491	0.94	0.493	0.96
0.491	0.94	0.493	0.96
0.491	0.94	0.493	0.96
0.491	0.94	0.493	0.96
0.491	0.94	0.493	0.96
0.491	0.94	0.493	0.96
0.491	0.94	0.493	0.96
0.491	0.94	0.493	0.96
0.491	0.94	0.493	0.96
0.491	0.94	0.493	0.96
0.491	0.94	0.483	0.96
0.491	0.94	0.483	0.96
0.491	0.94	0.483	0.96
0.491	0.94	0.483	0.96
0.491	0.94	0.483	0.96
0.491	0.94	0.483	0.96
0.491	0.94	0.483	0.96
0.491	0.94	0.483	0.96
0.491	0.94	0.483	0.96
0.491	0.94	0.483	0.96
0.491	0.94	0.483	0.96
0.481	0.94	0.483	0.96
0.481	0.94	0.483	0.96
0.481	0.94	0.483	0.96
0.481	0.94	0.483	0.96
0.481	0.94	0.483	0.96
0.481	0.94	0.483	0.96
0.481	0.94	0.483	0.96
0.481	0.94	0.483	0.96
0.481	0.94	0.483	0.96
0.481	0.94	0.483	0.96
0.481	0.94	0.483	0.96
0.481	0.94	0.483	0.96
0.481	0.94	0.483	0.96
0.481	0.94	0.483	0.96
0.481	0.94	0.483	0.96
0.481	0.94	0.483	0.96
0.481	0.94	0.483	0.96
0.481	0.94	0.483	0.96
0.481	0.94	0.473	0.96
0.481	0.94	0.473	0.96
0.481	0.94	0.473	0.96
0.481	0.94	0.473	0.96
0.481	0.94	0.473	0.96
0.481	0.94	0.473	0.96
0.481	0.94	0.473	0.96
0.481	0.94	0.473	0.96
0.481	0.94	0.473	0.96
0.481	0.94	0.473	0.96
0.481	0.94	0.473	0.96
0.471	0.94	0.473	0.96
0.471	0.94	0.473	0.96
0.471	0.94	0.473	0.96
0.471	0.94	0.473	0.96
0.471	0.94	0.473	0.96
0.471	0.94	0.473	0.96
0.471	0.94	0.473	0.96
0.471	0.94	0.473	0.96
0.471	0.94	0.473	0.96
0.471	0.94	0.473	0.96
0.471	0.94	0.473	0.96
0.471	0.94	0.473	0.96
0.471	0.94	0.473	0.96
0.471	0.94	0.473	0.96
0.471	0.94	0.473	0.96
0.471	0.94	0.473	0.96
0.471	0.94	0.473	0.96
0.471	0.94	0.473	0.96
0.471	0.94	0.473	0.96
0.471	0.94	0.473	0.96
0.471	0.94	0.473	0.96
0.471	0.94	0.473	0.96
0.471	0.94	0.463	0.96
0.471	0.94	0.463	0.96
0.471	0.94	0.463	0.96
0.471	0.94	0.463	0.96
0.471	0.94	0.463	0.96
0.471	0.94	0.463	0.96
0.471	0.94	0.463	0.96
0.471	0.94	0.463	0.96
0.471	0.94	0.463	0.96
0.471	0.94	0.463	0.96
0.461	0.94	0.463	0.96
0.461	0.94	0.463	0.96
0.461	0.94	0.463	0.96
0.461	0.94	0.463	0.96
0.461	0.94	0.463	0.96
0.461	0.94	0.463	0.96
0.461	0.94	0.463	0.96
0.461	0.94	0.463	0.96
0.461	0.94	0.463	0.96
0.461	0.94	0.463	0.96
0.461	0.94	0.463	0.96
0.461	0.94	0.463	0.96
0.461	0.94	0.463	0.96
0.461	0.94	0.463	0.96
0.461	0.94	0.463	0.96
0.461	0.94	0.463	0.96
0.461	0.94	0.463	0.96
0.461	0.94	0.463	0.96
0.461	0.94	0.463	0.96
0.461	0.94	0.463	0.96
0.461	0.94	0.463	0.96
0.461	0.94	0.463	0.96
0.461	0.94	0.463	0.96
0.461	0.94	0.463	0.96
0.461	0.94	0.453	0.96
0.461	0.94	0.453	0.96
0.461	0.94	0.453	0.96
0.461	0.94	0.453	0.96
0.461	0.94	0.453	0.96
0.461	0.94	0.453	0.96
0.461	0.94	0.453	0.96
0.451	0.94	0.453	0.96
0.451	0.94	0.453	0.96
0.451	0.94	0.453	0.96
0.451	0.94	0.453	0.96
0.451	0.94	0.453	0.96
0.451	0.94	0.453	0.96
0.451	0.94	0.453	0.96
0.451	0.94	0.453	0.96
0.451	0.94	0.453	0.96
0.451	0.94	0.453	0.96
0.451	0.94	0.453	0.96
0.451	0.94	0.453	0.96
0.451	0.94	0.453	0.96
0.451	0.94	0.453	0.96
0.451	0.94	0.453	0.96
0.451	0.94	0.453	0.96
0.451	0.94	0.453	0.96
0.451	0.94	0.453	0.96
0.451	0.94	0.453	0.96
0.451	0.94	0.453	0.96
0.451	0.94	0.453	0.96
0.451	0.94	0.453	0.96
0.451	0.94	0.453	0.96
0.451	0.94	0.453	0.96
0.451	0.94	0.453	0.96
0.451	0.94	0.453	0.96
0.451	0.94	0.453	0.96
0.451	0.94	0.443	0.96
0.451	0.94	0.443	0.96
0.451	0.94	0.443	0.96
0.451	0.94	0.443	0.96
0.451	0.94	0.443	0.96
0.451	0.94	0.443	0.96
0.441	0.94	0.443	0.96
0.441	0.94	0.443	0.96
0.441	0.94	0.443	0.96
0.441	0.94	0.443	0.96
0.441	0.94	0.443	0.96
0.441	0.94	0.443	0.96
0.441	0.94	0.443	0.96
0.441	0.94	0.443	0.96
0.441	0.94	0.443	0.96
0.441	0.94	0.443	0.96
0.441	0.94	0.443	0.96
0.441	0.94	0.443	0.96
0.441	0.94	0.443	0.96
0.441	0.94	0.443	0.96
0.441	0.94	0.443	0.96
0.441	0.94	0.443	0.96
0.441	0.94	0.443	0.96
0.441	0.94	0.443	0.96
0.441	0.94	0.443	0.96
0.441	0.94	0.443	0.96
0.441	0.94	0.443	0.96
0.441	0.94	0.443	0.96
0.441	0.94	0.443	0.96
0.441	0.94	0.443	0.96
0.441	0.94	0.443	0.96
0.441	0.94	0.443	0.96
0.441	0.94	0.443	0.96
0.441	0.94	0.443	0.96
0.441	0.94	0.443	0.96
0.441	0.94	0.433	0.96
0.441	0.94	0.433	0.96
0.441	0.94	0.433	0.96
0.441	0.94	0.433	0.96
0.441	0.94	0.433	0.96
0.441	0.94	0.433	0.96
0.431	0.94	0.433	0.96
0.431	0.94	0.433	0.96
0.431	0.94	0.433	0.96
0.431	0.94	0.433	0.96
0.431	0.94	0.433	0.96
0.431	0.94	0.433	0.96
0.431	0.94	0.433	0.96
0.431	0.94	0.433	0.96
0.431	0.94	0.433	0.96
0.431	0.94	0.433	0.96
0.431	0.94	0.433	0.96
0.431	0.94	0.433	0.96
0.431	0.94	0.433	0.96
0.431	0.94	0.433	0.96
0.431	0.94	0.433	0.96
0.431	0.94	0.433	0.96
0.431	0.94	0.433	0.96
0.431	0.94	0.433	0.96
0.431	0.94	0.433	0.96
0.431	0.94	0.433	0.96
0.431	0.94	0.433	0.96
0.431	0.94	0.433	0.96
0.431	0.94	0.433	0.96
0.431	0.94	0.433	0.96
0.431	0.94	0.433	0.96
0.431	0.94	0.433	0.96
0.431	0.94	0.433	0.96
0.431	0.94	0.433	0.96
0.431	0.94	0.433	0.96
0.431	0.94	0.433	0.96
0.431	0.94	0.433	0.96
0.431	0.95	0.423	0.96
0.431	0.95	0.423	0.96
0.431	0.95	0.423	0.96
0.431	0.95	0.423	0.96
0.431	0.95	0.423	0.96
0.431	0.95	0.423	0.96
0.431	0.95	0.423	0.96
0.431	0.95	0.423	0.96
0.431	0.95	0.423	0.96
0.431	0.95	0.423	0.96
0.421	0.95	0.423	0.96
0.421	0.95	0.423	0.96
0.421	0.95	0.423	0.96
0.421	0.95	0.423	0.96
0.421	0.95	0.423	0.96
0.421	0.95	0.423	0.96
0.421	0.95	0.423	0.96
0.421	0.95	0.423	0.96
0.421	0.95	0.423	0.96
0.421	0.95	0.423	0.96
0.421	0.95	0.423	0.96
0.421	0.95	0.423	0.96
0.421	0.95	0.423	0.96
0.421	0.95	0.423	0.96
0.421	0.95	0.423	0.96
0.421	0.95	0.423	0.96
0.421	0.95	0.423	0.96
0.421	0.95	0.423	0.96
0.421	0.95	0.423	0.96
0.421	0.95	0.423	0.96
0.421	0.95	0.423	0.96
0.421	0.95	0.423	0.96
0.421	0.95	0.423	0.96
0.421	0.95	0.423	0.96
0.421	0.95	0.423	0.96
0.421	0.95	0.423	0.96
0.421	0.95	0.423	0.96
0.421	0.95	0.423	0.96
0.421	0.95	0.423	0.96
0.421	0.95	0.413	0.96
0.421	0.95	0.413	0.96
0.421	0.95	0.413	0.96
0.421	0.95	0.413	0.96
0.421	0.95	0.413	0.96
0.421	0.95	0.413	0.96
0.421	0.95	0.413	0.96
0.421	0.95	0.413	0.96
0.421	0.95	0.413	0.96
0.411	0.95	0.413	0.96
0.411	0.95	0.413	0.96
0.411	0.95	0.413	0.96
0.411	0.95	0.413	0.96
0.411	0.95	0.413	0.96
0.411	0.95	0.413	0.96
0.411	0.95	0.413	0.96
0.411	0.95	0.413	0.96
0.411	0.95	0.413	0.96
0.411	0.95	0.413	0.96
0.411	0.95	0.413	0.96
0.411	0.95	0.413	0.96
0.411	0.95	0.413	0.96
0.411	0.95	0.413	0.96
0.411	0.95	0.413	0.96
0.411	0.95	0.413	0.96
0.411	0.95	0.413	0.96
0.411	0.95	0.413	0.96
0.411	0.95	0.413	0.96
0.411	0.95	0.413	0.96
0.411	0.95	0.413	0.96
0.411	0.95	0.413	0.96
0.411	0.95	0.413	0.96
0.411	0.95	0.413	0.96
0.411	0.95	0.413	0.96
0.411	0.95	0.413	0.96
0.411	0.95	0.413	0.96
0.411	0.95	0.413	0.96
0.411	0.95	0.413	0.96
0.411	0.95	0.413	0.96
0.411	0.95	0.413	0.96
0.411	0.95	0.413	0.96
0.411	0.95	0.413	0.96
0.411	0.95	0.413	0.96
0.411	0.95	0.413	0.96
0.411	0.95	0.403	0.96
0.411	0.95	0.403	0.96
0.411	0.95	0.403	0.96
0.411	0.95	0.403	0.96
0.411	0.95	0.403	0.96
0.411	0.95	0.403	0.96
0.401	0.95	0.403	0.96
0.401	0.95	0.403	0.96
0.401	0.95	0.403	0.96
0.401	0.95	0.403	0.96
0.401	0.95	0.403	0.96
0.401	0.95	0.403	0.96
0.401	0.95	0.403	0.96
0.401	0.95	0.403	0.96
0.401	0.95	0.403	0.96
0.401	0.95	0.403	0.96
0.401	0.95	0.403	0.96
0.401	0.95	0.403	0.96
0.401	0.95	0.403	0.96
0.401	0.95	0.403	0.96
0.401	0.95	0.403	0.96
0.401	0.95	0.403	0.96
0.401	0.95	0.403	0.96
0.401	0.95	0.403	0.96
0.401	0.95	0.403	0.96
0.401	0.95	0.403	0.96
0.401	0.95	0.403	0.96
0.401	0.95	0.403	0.96
0.401	0.95	0.403	0.96
0.401	0.95	0.403	0.96
0.401	0.95	0.403	0.96
0.401	0.95	0.403	0.96
0.401	0.95	0.403	0.96
0.401	0.95	0.403	0.96
0.401	0.95	0.403	0.96
0.401	0.95	0.403	0.96
0.401	0.95	0.403	0.96
0.401	0.95	0.403	0.96
0.401	0.95	0.403	0.96
0.401	0.95	0.403	0.96
0.401	0.95	0.403	0.96
0.401	0.95	0.403	0.96
0.401	0.95	0.403	0.96
0.401	0.95	0.393	0.96
0.401	0.95	0.393	0.96
0.401	0.95	0.393	0.96
0.401	0.95	0.393	0.96
0.401	0.95	0.393	0.96
0.391	0.95	0.393	0.96
0.391	0.95	0.393	0.96
0.391	0.95	0.393	0.96
0.391	0.95	0.393	0.96
0.391	0.95	0.393	0.96
0.391	0.95	0.393	0.96
0.391	0.95	0.393	0.96
0.391	0.95	0.393	0.96
0.391	0.95	0.393	0.96
0.391	0.95	0.393	0.96
0.391	0.95	0.393	0.96
0.391	0.95	0.393	0.96
0.391	0.95	0.393	0.96
0.391	0.95	0.393	0.96
0.391	0.95	0.393	0.96
0.391	0.95	0.393	0.96
0.391	0.95	0.393	0.96
0.391	0.95	0.393	0.96
0.391	0.95	0.393	0.96
0.391	0.95	0.393	0.96
0.391	0.95	0.393	0.96
0.391	0.95	0.393	0.96
0.391	0.95	0.393	0.96
0.391	0.95	0.393	0.96
0.391	0.95	0.393	0.96
0.391	0.95	0.393	0.96
0.391	0.95	0.393	0.96
0.391	0.95	0.393	0.96
0.391	0.95	0.393	0.96
0.391	0.95	0.393	0.96
0.391	0.95	0.393	0.96
0.391	0.95	0.393	0.96
0.391	0.95	0.393	0.96
0.391	0.95	0.393	0.96
0.391	0.95	0.393	0.96
0.391	0.95	0.393	0.96
0.391	0.95	0.393	0.96
0.391	0.95	0.393	0.96
0.391	0.95	0.393	0.96
0.391	0.95	0.393	0.96
0.391	0.95	0.393	0.96
0.391	0.95	0.383	0.96
0.391	0.95	0.383	0.96
0.391	0.95	0.383	0.96
0.391	0.95	0.383	0.96
0.391	0.95	0.383	0.96
0.391	0.95	0.383	0.96
0.381	0.95	0.383	0.96
0.381	0.95	0.383	0.96
0.381	0.95	0.383	0.96
0.381	0.95	0.383	0.97
0.381	0.95	0.383	0.97
0.381	0.95	0.383	0.97
0.381	0.95	0.383	0.97
0.381	0.95	0.383	0.97
0.381	0.95	0.383	0.97
0.381	0.95	0.383	0.97
0.381	0.95	0.383	0.97
0.381	0.95	0.383	0.97
0.381	0.95	0.383	0.97
0.381	0.95	0.383	0.97
0.381	0.95	0.383	0.97
0.381	0.95	0.383	0.97
0.381	0.95	0.383	0.97
0.381	0.95	0.383	0.97
0.381	0.95	0.383	0.97
0.381	0.95	0.383	0.97
0.381	0.95	0.383	0.97
0.381	0.95	0.383	0.97
0.381	0.95	0.383	0.97
0.381	0.95	0.383	0.97
0.381	0.95	0.383	0.97
0.381	0.95	0.383	0.97
0.381	0.95	0.383	0.97
0.381	0.95	0.383	0.97
0.381	0.95	0.383	0.97
0.381	0.95	0.383	0.97
0.381	0.95	0.383	0.97
0.381	0.95	0.383	0.97
0.381	0.95	0.383	0.97
0.381	0.95	0.383	0.97
0.381	0.95	0.383	0.97
0.381	0.95	0.383	0.97
0.381	0.95	0.383	0.97
0.381	0.95	0.383	0.97
0.381	0.95	0.383	0.97
0.381	0.95	0.383	0.97
0.381	0.95	0.383	0.97
0.381	0.95	0.383	0.97
0.381	0.95	0.383	0.97
0.381	0.95	0.383	0.97
0.381	0.95	0.383	0.97
0.381	0.95	0.383	0.97
0.381	0.95	0.383	0.97
0.381	0.95	0.383	0.97
0.381	0.95	0.383	0.97
0.381	0.95	0.383	0.97
0.381	0.95	0.383	0.97
0.381	0.95	0.373	0.97
0.381	0.95	0.373	0.97
0.381	0.95	0.373	0.97
0.381	0.95	0.373	0.97
0.381	0.95	0.373	0.97
0.381	0.95	0.373	0.97
0.381	0.95	0.373	0.97
0.381	0.95	0.373	0.97
0.371	0.95	0.373	0.97
0.371	0.95	0.373	0.97
0.371	0.95	0.373	0.97
0.371	0.95	0.373	0.97
0.371	0.95	0.373	0.97
0.371	0.95	0.373	0.97
0.371	0.95	0.373	0.97
0.371	0.95	0.373	0.97
0.371	0.95	0.373	0.97
0.371	0.95	0.373	0.97
0.371	0.95	0.373	0.97
0.371	0.95	0.373	0.97
0.371	0.95	0.373	0.97
0.371	0.95	0.373	0.97
0.371	0.95	0.373	0.97
0.371	0.95	0.373	0.97
0.371	0.96	0.373	0.97
0.371	0.96	0.373	0.97
0.371	0.96	0.373	0.97
0.371	0.96	0.373	0.97
0.371	0.96	0.373	0.97
0.371	0.96	0.373	0.97
0.371	0.96	0.373	0.97
0.371	0.96	0.373	0.97
0.371	0.96	0.373	0.97
0.371	0.96	0.373	0.97
0.371	0.96	0.373	0.97
0.371	0.96	0.373	0.97
0.371	0.96	0.373	0.97
0.371	0.96	0.373	0.97
0.371	0.96	0.373	0.97
0.371	0.96	0.373	0.97
0.371	0.96	0.373	0.97
0.371	0.96	0.373	0.97
0.371	0.96	0.373	0.97
0.371	0.96	0.373	0.97
0.371	0.96	0.373	0.97
0.371	0.96	0.373	0.97
0.371	0.96	0.373	0.97
0.371	0.96	0.373	0.97
0.371	0.96	0.373	0.97
0.371	0.96	0.373	0.97
0.371	0.96	0.373	0.97
0.371	0.96	0.373	0.97
0.371	0.96	0.363	0.97
0.371	0.96	0.363	0.97
0.371	0.96	0.363	0.97
0.371	0.96	0.363	0.97
0.371	0.96	0.363	0.97
0.371	0.96	0.363	0.97
0.371	0.96	0.363	0.97
0.371	0.96	0.363	0.97
0.371	0.96	0.363	0.97
0.361	0.96	0.363	0.97
0.361	0.96	0.363	0.97
0.361	0.96	0.363	0.97
0.361	0.96	0.363	0.97
0.361	0.96	0.363	0.97
0.361	0.96	0.363	0.97
0.361	0.96	0.363	0.97
0.361	0.96	0.363	0.97
0.361	0.96	0.363	0.97
0.361	0.96	0.363	0.97
0.361	0.96	0.363	0.97
0.361	0.96	0.363	0.97
0.361	0.96	0.363	0.97
0.361	0.96	0.363	0.97
0.361	0.96	0.363	0.97
0.361	0.96	0.363	0.97
0.361	0.96	0.363	0.97
0.361	0.96	0.363	0.97
0.361	0.96	0.363	0.97
0.361	0.96	0.363	0.97
0.361	0.96	0.363	0.97
0.361	0.96	0.363	0.97
0.361	0.96	0.363	0.97
0.361	0.96	0.363	0.97
0.361	0.96	0.363	0.97
0.361	0.96	0.363	0.97
0.361	0.96	0.363	0.97
0.361	0.96	0.363	0.97
0.361	0.96	0.363	0.97
0.361	0.96	0.363	0.97
0.361	0.96	0.363	0.97
0.361	0.96	0.363	0.97
0.361	0.96	0.363	0.97
0.361	0.96	0.363	0.97
0.361	0.96	0.363	0.97
0.361	0.96	0.363	0.97
0.361	0.96	0.363	0.97
0.361	0.96	0.363	0.97
0.361	0.96	0.363	0.97
0.361	0.96	0.363	0.97
0.361	0.96	0.363	0.97
0.361	0.96	0.363	0.97
0.361	0.96	0.363	0.97
0.361	0.96	0.363	0.97
0.361	0.96	0.363	0.97
0.361	0.96	0.353	0.97
0.361	0.96	0.353	0.97
0.361	0.96	0.353	0.97
0.361	0.96	0.353	0.97
0.361	0.96	0.353	0.97
0.361	0.96	0.353	0.97
0.361	0.96	0.353	0.97
0.361	0.96	0.353	0.97
0.351	0.96	0.353	0.97
0.351	0.96	0.353	0.97
0.351	0.96	0.353	0.97
0.351	0.96	0.353	0.97
0.351	0.96	0.353	0.97
0.351	0.96	0.353	0.97
0.351	0.96	0.353	0.97
0.351	0.96	0.353	0.97
0.351	0.96	0.353	0.97
0.351	0.96	0.353	0.97
0.351	0.96	0.353	0.97
0.351	0.96	0.353	0.97
0.351	0.96	0.353	0.97
0.351	0.96	0.353	0.97
0.351	0.96	0.353	0.97
0.351	0.96	0.353	0.97
0.351	0.96	0.353	0.97
0.351	0.96	0.353	0.97
0.351	0.96	0.353	0.97
0.351	0.96	0.353	0.97
0.351	0.96	0.353	0.97
0.351	0.96	0.353	0.97
0.351	0.96	0.353	0.97
0.351	0.96	0.353	0.97
0.351	0.96	0.353	0.97
0.351	0.96	0.353	0.97
0.351	0.96	0.353	0.97
0.351	0.96	0.353	0.97
0.351	0.96	0.353	0.97
0.351	0.96	0.353	0.97
0.351	0.96	0.353	0.97
0.351	0.96	0.353	0.97
0.351	0.96	0.353	0.97
0.351	0.96	0.353	0.97
0.351	0.96	0.353	0.97
0.351	0.96	0.353	0.97
0.351	0.96	0.353	0.97
0.351	0.96	0.353	0.97
0.351	0.96	0.353	0.97
0.351	0.96	0.353	0.97
0.351	0.96	0.353	0.97
0.351	0.96	0.353	0.97
0.351	0.96	0.353	0.97
0.351	0.96	0.353	0.97
0.351	0.96	0.353	0.97
0.351	0.96	0.353	0.97
0.351	0.96	0.353	0.97
0.351	0.96	0.353	0.97
0.351	0.96	0.353	0.97
0.351	0.96	0.353	0.97
0.351	0.96	0.353	0.97
0.351	0.96	0.343	0.97
0.351	0.96	0.343	0.97
0.351	0.96	0.343	0.97
0.351	0.96	0.343	0.97
0.351	0.96	0.343	0.97
0.351	0.96	0.343	0.97
0.351	0.96	0.343	0.97
0.351	0.96	0.343	0.97
0.351	0.96	0.343	0.97
0.341	0.96	0.343	0.97
0.341	0.96	0.343	0.97
0.341	0.96	0.343	0.97
0.341	0.96	0.343	0.97
0.341	0.96	0.343	0.97
0.341	0.96	0.343	0.97
0.341	0.96	0.343	0.97
0.341	0.96	0.343	0.97
0.341	0.96	0.343	0.97
0.341	0.96	0.343	0.97
0.341	0.96	0.343	0.97
0.341	0.96	0.343	0.97
0.341	0.96	0.343	0.97
0.341	0.96	0.343	0.97
0.341	0.96	0.343	0.97
0.341	0.96	0.343	0.97
0.341	0.96	0.343	0.97
0.341	0.96	0.343	0.97
0.341	0.96	0.343	0.97
0.341	0.96	0.343	0.97
0.341	0.96	0.343	0.97
0.341	0.96	0.343	0.97
0.341	0.96	0.343	0.97
0.341	0.96	0.343	0.97
0.341	0.96	0.343	0.97
0.341	0.96	0.343	0.97
0.341	0.96	0.343	0.97
0.341	0.96	0.343	0.97
0.341	0.96	0.343	0.97
0.341	0.96	0.343	0.97
0.341	0.96	0.343	0.97
0.341	0.96	0.343	0.97
0.341	0.96	0.343	0.97
0.341	0.96	0.343	0.97
0.341	0.96	0.343	0.97
0.341	0.96	0.343	0.97
0.341	0.96	0.343	0.97
0.341	0.96	0.343	0.97
0.341	0.96	0.343	0.97
0.341	0.96	0.343	0.97
0.341	0.96	0.343	0.97
0.341	0.96	0.343	0.97
0.341	0.96	0.343	0.97
0.341	0.96	0.343	0.97
0.341	0.96	0.343	0.97
0.341	0.96	0.343	0.97
0.341	0.96	0.343	0.97
0.341	0.96	0.343	0.97
0.341	0.96	0.343	0.97
0.341	0.96	0.343	0.97
0.341	0.96	0.343	0.97
0.341	0.96	0.343	0.97
0.341	0.96	0.343	0.97
0.341	0.96	0.343	0.97
0.341	0.96	0.343	0.97
0.341	0.96	0.343	0.97
0.341	0.96	0.333	0.97
0.341	0.96	0.333	0.97
0.341	0.96	0.333	0.97
0.341	0.96	0.333	0.97
0.331	0.96	0.333	0.97
0.331	0.96	0.333	0.97
0.331	0.96	0.333	0.97
0.331	0.96	0.333	0.97
0.331	0.96	0.333	0.97
0.331	0.96	0.333	0.97
0.331	0.96	0.333	0.97
0.331	0.96	0.333	0.97
0.331	0.96	0.333	0.97
0.331	0.96	0.333	0.97
0.331	0.96	0.333	0.97
0.331	0.96	0.333	0.97
0.331	0.96	0.333	0.97
0.331	0.96	0.333	0.97
0.331	0.96	0.333	0.97
0.331	0.96	0.333	0.97
0.331	0.96	0.333	0.97
0.331	0.96	0.333	0.97
0.331	0.96	0.333	0.97
0.331	0.96	0.333	0.97
0.331	0.96	0.333	0.97
0.331	0.96	0.333	0.97
0.331	0.96	0.333	0.97
0.331	0.96	0.333	0.97
0.331	0.96	0.333	0.97
0.331	0.96	0.333	0.97
0.331	0.96	0.333	0.97
0.331	0.96	0.333	0.97
0.331	0.96	0.333	0.97
0.331	0.96	0.333	0.97
0.331	0.96	0.333	0.97
0.331	0.96	0.333	0.97
0.331	0.96	0.333	0.97
0.331	0.96	0.333	0.97
0.331	0.96	0.333	0.97
0.331	0.96	0.333	0.97
0.331	0.96	0.333	0.97
0.331	0.96	0.333	0.97
[truncated: 2,493 more rows]
